# Supplementary material for: Induction of Corneal Endothelial-like Cells from Mesenchymal Stem Cells of the Umbilical Cord
Source: Int J Mol Sci. 2022 Dec 6;23(23):15408. doi: 10.3390/ijms232315408 (PMC9739507; doi:10.3390/ijms232315408)
Supplement: Supplementary file 1 [file ijms-23-15408-s001.zip]

Archive with 1 entries (1 files):
- ijms-1801657-supplementary.pdf
